# Supplementary material for: Identification and characterization of protein interactions with the major Niemann–Pick type C disease protein in yeast reveals pathways of therapeutic potential
Source: Genetics. 2023 Jul 13;225(1):iyad129. doi: 10.1093/genetics/iyad129 (PMC10471228; doi:10.1093/genetics/iyad129)
Supplement: iyad129_Supplementary_Data [file iyad129_supplementary_data.zip]

Archive with 5 entries (5 files):
- Figure_S1_GENETICS-2023-306236.pdf
- Figure_S2_GENETICS-2023-306236.pdf
- Figure_S3_GENETICS-2023-306236.pdf
- Supplemental_Figure_Legends_GENETICS-2023-306236.docx
- Tables_S1-S2_GENETICS-2023-306236.pdf
